# Supplementary material for: The Risk of Undeclared Allergens on Food Labels for Pediatric Patients in the European Union
Source: Nutrients. 2022 Apr 10;14(8):1571. doi: 10.3390/nu14081571 (PMC9026746; doi:10.3390/nu14081571)
Supplement: Supplementary file 1 [file nutrients-14-01571-s001.zip]

Archive with 1 entries (1 files):
- nutrients-1662207-supplementary.pdf
